# Supplementary material for: Novel Phenothiazine/Donepezil-like Hybrids Endowed with Antioxidant Activity for a Multi-Target Approach to the Therapy of Alzheimer’s Disease
Source: Antioxidants (Basel). 2022 Aug 23;11(9):1631. doi: 10.3390/antiox11091631 (PMC9495854; doi:10.3390/antiox11091631)
Supplement: Supplementary file 1 [file antioxidants-11-01631-s001.zip]

Archive with 1 entries (1 files):
- antioxidants-1857993-supplementary.pdf
